# Supplementary material for: A non-randomized concurrent controlled trial of myofunctional treatment in the mixed dentition children with functional mouth breathing assessed by cephalometric radiographs and study models
Source: BMC Pediatr. 2022 Aug 25;22:506. doi: 10.1186/s12887-022-03559-w (PMC9413933; doi:10.1186/s12887-022-03559-w)
Supplement: Supplementary file 1 — Additional file 1: Supplementary Table 1. Age distribution data in MB-M,MB-N and NB groups. Supplementary Table 2. Sex distribution data in MB-M,MB-N and NB groups. Supplementary Table 3. ANB(°) data in MB-M,MB-N and NB groups for T1 and T2. Supplementary Table 4. SNA(°) data in MB-M,MB-N and NB groups for T1 and T2. Supplementary Table 5. SNB(°) data in MB-M,MB-N and NB groups for T1 and T2. Supplementary Table 6. SN-GoGn (°) data in MB-M,MB-N and NB groups for T1 and T2. Supplementary Table 7. FH-MP (°) data in MB-M,MB-N and NB groups for T1 and T2. Supplementary Table 8. S-Go /N-Me data in MB-M,MB-N and NB groups for T1 and T2. Supplementary Table 9. ANS-Me/N-Me data in MB-M,MB-N and NB groups for T1 and T2. Supplementary Table 10. U1-NA (°)data in MB-M,MB-N and NB groups for T1 and T2. Supplementary Table 11. U1-NA (mm) data in MB-M,MB-N and NB groups for T1 and T2. Supplementary Table 12. L1-NB (°)data in MB-M,MB-N and NB groups for T1 and T2. Supplementary Table 13. L1-NB (mm) data in MB-M,MB-N and NB groups for T1 and T2. Supplementary Table 14. Corpus length (mm) data in MB-M,MB-N and NB groups for T1 and T2. Supplementary Table 15. N-Me (mm) data in MB-M,MB-N and NB groups for T1 and T2. Supplementary Table 16. S-Go (mm) data in MB-M,MB-N and NB groups for T1 and T2. Supplementary Table 17. ANS-Me (mm) data in MB-M,MB-N and NB groups for T1 and T2. Supplementary Table 18. Co-Go (mm) data in MB-M,MB-N and NB groups for T1 and T2. Supplementary Table 19. Ramus height (mm) data in MB-M,MB-N and NB groups for T1 and T2. Supplementary Table 20. Overjet (mm) data in MB-M,MB-N and NB groups for T1 and T2. Supplementary Table 21. Overbite (mm) data in MB-M,MB-N and NB groups for T1 and T2. Supplementary Table 22. C-C (mm) data in MB-M,MB-N and NB groups for T1 and T2. Supplementary Table 23. C′- C′(mm) data in MB-M,MB-N and NB groups for T1 and T2. Supplementary Table 24. M-M (mm) data in MB-M,MB-N and NB groups for T1 and T2. Supplementary Table 25. M’- M’(mm) dat [file 12887_2022_3559_MOESM1_ESM.xls]

## Sheet: ages(y)
	Supplementary table 1.age distribution data in MB-M,MB-N and NB groups
groups	ages		groups
1	6		1=MB-M n=75
1	7		2=MB-N n=70
1	6		3=NB n=79
1	9
1	7
1	7		MB-M:mouth breathing with myofunctional treatment, MB-N:mouth breathers with no treatment,NB: nasal breathers
1	8
1	9
1	10
1	6
1	6
1	8
1	7
1	6
1	9
1	6
1	6
1	7
1	8
1	9
1	8
1	8
1	7
1	7
1	9
1	6
1	9
1	6
1	6
1	7
1	8
1	9
1	8
1	8
1	7
1	7
1	6
1	9
1	7
1	7
1	8
1	9
1	10
1	6
1	6
1	8
1	7
1	6
1	7
1	6
1	9
1	7
1	7
1	8
1	9
1	10
1	6
1	6
1	8
1	7
1	7
1	7
1	8
1	9
1	10
1	6
1	6
1	8
1	6
1	6
1	8
1	7
1	7
1	7
1	8
2	9
2	10
2	6
2	6
2	8
2	6
2	6
2	8
2	7
2	7
2	7
2	6
2	6
2	7
2	8
2	9
2	8
2	8
2	7
2	7
2	9
2	6
2	9
2	6
2	6
2	7
2	6
2	7
2	6
2	9
2	7
2	7
2	8
2	9
2	10
2	6
2	6
2	8
2	7
2	6
2	9
2	6
2	6
2	7
2	7
2	6
2	9
2	7
2	7
2	8
2	9
2	10
2	6
2	6
2	8
2	7
2	6
2	9
2	6
2	8
2	7
2	7
2	7
2	6
2	6
2	7
2	8
2	9
2	8
2	8
3	7
3	7
3	9
3	6
3	9
3	6
3	6
3	7
3	7
3	6
3	9
3	6
3	8
3	7
3	7
3	7
3	6
3	6
3	7
3	8
3	9
3	8
3	8
3	7
3	7
3	9
3	6
3	7
3	7
3	6
3	6
3	7
3	8
3	9
3	8
3	8
3	7
3	7
3	9
3	6
3	8
3	7
3	7
3	7
3	6
3	6
3	7
3	8
3	9
3	8
3	8
3	7
3	7
3	9
3	6
3	9
3	6
3	6
3	7
3	6
3	7
3	8
3	9
3	8
3	8
3	7
3	7
3	9
3	6
3	9
3	6
3	6
3	7
3	6
3	7
3	6
3	9
3	7
3	7

## Sheet: Sex(n)
	Supplementary table 2.sex distribution data in MB-M,MB-N and NB groups
	groups	Sex	n		groups		Sex
	1	1	37		1=MB-M		1=male
	1	2	38		2=MB-N		2=female
	2	1	38		3=NB
	2	2	32
	3	1	39
	3	2	40
	MB-M:mouth breathing with myofunctional treatment, MB-N:mouth breathers with no treatment,NB: nasal breathers

## Sheet: ANB (°)
Supplementary table 3.ANB(°) data in MB-M,MB-N and NB groups for T1 and T2
MB-M			MB-N			NB
Sample sequence number	T1	T2	Sample sequence number	T1	T2	Sample sequence number	T1	T2
1	3	3	1	3	4	1	3	3
2	2	2	2	2	3	2	3	2
3	3	3	3	2	4	3	2	3
4	4	3	4	2	4	4	3	4
5	2	2	5	1	2	5	3	2
6	3	3	6	2	4	6	4	3
7	2	3	7	2	3	7	3	3
8	2	3	8	1	3	8	3	2
9	3	4	9	4	3	9	4	2
10	3	2	10	4	3	10	3	4
11	3	3	11	3	2	11	2	1
12	3	3	12	4	4	12	3	3
13	4	2	13	3	4	13	4	3
14	2	3	14	2	4	14	3	3
15	3	2	15	1	2	15	2	3
16	3	3	16	3	4	16	3	4
17	2	1	17	3	2	17	4	3
18	3	3	18	2	3	18	3	2
19	3	2	19	1	3	19	2	1
20	2	3	20	2	3	20	3	2
21	3	3	21	4	4	21	3	2
22	3	3	22	3	4	22	3	3
23	3	2	23	2	3	23	2	4
24	4	3	24	3	4	24	2	1
25	4	3	25	3	4	25	3	3
26	3	2	26	3	3	26	2	1
27	3	3	27	1	2	27	3	2
28	2	3	28	2	4	28	3	2
29	2	3	29	2	3	29	3	2
30	3	4	30	3	3	30	2	1
31	3	2	31	4	3	31	3	3
32	4	3	32	4	3	32	4	3
33	3	3	33	4	2	33	3	3
34	3	2	34	4	4	34	2	3
35	2	3	35	3	4	35	3	2
36	3	2	36	4	4	36	4	3
37	3	3	37	4	3	37	3	3
37	2	1	37	4	3	37	4	3
39	3	3	39	4	2	39	3	3
40	3	2	40	4	4	40	2	3
41	2	3	41	3	4	41	3	2
42	4	3	42	2	4	42	3	3
43	3	3	43	4	4	43	3	3
44	4	2	44	3	3	44	2	2
45	3	3	45	1	2	45	3	2
46	4	3	46	2	4	46	4	2
47	3	2	47	2	3	47	3	2
48	2	3	48	3	3	48	2	1
49	4	3	49	2	3	49	3	3
50	3	3	50	4	3	50	4	3
51	4	2	51	2	2	51	3	3
52	3	2	52	4	4	52	2	3
53	3	3	53	1	2	53	3	3
54	2	1	54	2	4	54	2	1
55	3	3	55	2	3	55	3	3
56	3	2	56	1	3	56	4	2
57	2	3	57	2	3	57	3	2
58	4	3	58	4	3	58	2	1
59	2	3	59	2	4	59	3	3
60	3	2	60	3	3	60	4	3
61	3	3	61	1	2	61	3	3
62	3	1	62	2	4	62	2	3
63	3	3	63	2	3	63	3	2
64	3	2	64	1	3	64	2	1
65	3	3	65	3	3	65	3	3
66	3	2	66	1	2	66	3	4
67	2		67	2	4	67	3	3
68	3		68	2	3	68	2	3
69	3		69	4		69	3	4
70	2		70	2		70	3	3
71	3					71	3
72	2					72	4
73	3					73	3
74	2					74	2
75	3					75	3
						76	2
						77	3
						78	2
						79	2
	MB-M:mouth breathing with myofunctional treatment, MB-N:mouth breathers with no treatment,NB: nasal breathers
	T1: pre-study; T2: post-study

## Sheet: SNA（°）
Supplementary table 4.SNA(°) data in MB-M,MB-N and NB groups for T1 and T2
MB-M			MB-N			NB
Sample sequence number	T1	T2	Sample sequence number	T1	T2	Sample sequence number	T1	T2
1	81	80	1	80	81	1	79	80
2	82	83	2	83	83	2	81	82
3	84	83	3	84	83	3	82	83
4	82	84	4	82	84	4	82	84
5	80	81	5	80	81	5	80	81
6	83	84	6	83	84	6	83	84
7	85	85	7	85	85	7	85	85
8	80	81	8	79	80	8	82	81
9	83	82	9	83	82	9	83	84
10	82	83	10	82	83	10	82	83
11	80	81	11	80	81	11	80	81
12	83	83	12	83	83	12	83	83
13	84	83	13	84	83	13	84	83
14	81	82	14	81	82	14	81	82
15	80	82	15	80	82	15	81	82
16	84	85	16	84	85	16	84	83
17	80	81	17	80	81	17	80	81
18	83	84	18	83	84	18	83	84
19	84	83	19	82	83	19	84	83
20	85	84	20	85	84	20	86	85
21	83	84	21	83	84	21	83	84
22	84	83	22	83	82	22	83	84
23	81	80	23	80	83	23	79	81
24	82	83	24	83	84	24	80	81
25	84	83	25	81	84	25	84	84
26	82	84	26	82	84	26	82	83
27	80	81	27	80	82	27	80	80
28	83	84	28	83	79	28	83	82
29	85	85	29	85	82	29	85	83
30	80	81	30	80	83	30	82	81
31	83	82	31	83	83	31	83	83
32	82	83	32	82	83	32	82	83
33	80	81	33	80	83	33	80	82
34	83	83	34	83	82	34	83	82
35	84	83	35	81	82	35	84	85
36	81	82	36	81	85	36	81	81
37	80	79	37	80	81	37	81	84
37	86	85	37	84	84	37	84	83
39	80	81	39	80	83	39	80	84
40	83	84	40	83	84	40	83	84
41	84	83	41	84	84	41	84	82
42	82	84	42	85	83	42	83	85
43	83	84	43	83	84	43	83	84
44	84	83	44	83	84	44	85	86
45	81	80	45	80	82	45	79	81
46	82	83	46	80	83	46	79	82
47	84	83	47	83	84	47	81	79
48	82	84	48	84	81	48	84	86
49	80	81	49	82	84	49	82	83
50	83	84	50	80	85	50	80	82
51	85	85	51	83	84	51	83	84
52	80	81	52	85	82	52	84	83
53	83	82	53	80	83	53	82	84
54	82	83	54	80	81	54	83	82
55	81	80	55	82	83	55	83	85
56	82	83	56	81	83	56	80	81
57	84	83	57	83	83	57	83	84
58	82	84	58	84	84	58	84	83
59	80	81	59	81	84	59	81	84
60	83	84	60	80	83	60	81	84
61	85	85	61	84	84	61	84	83
62	80	81	62	80	84	62	80	82
63	83	82	63	83	82	63	83	84
64	82	83	64	84	83	64	84	82
65	80	81	65	83	85	65	82	83
66	83	83	66	83	84	66	83	84
67	84		67	83	83	67	83	84
68	81		68	80	82	68	82	84
69	80		69	83		69	83	85
70	84		70	82		70	84	84
71	80					71	86
72	83					72	83
73	84					73	81
74	81					74	82
75	83					75	80
						76	83
						77	84
						78	81
						79	82
	MB-M:mouth breathing with myofunctional treatment, MB-N:mouth breathers with no treatment,NB: nasal breathers
	T1: pre-study; T2: post-study

## Sheet: SNB（°）
Supplementary table 5.SNB(°) data in MB-M,MB-N and NB groups for T1 and T2
MB-M			MB-N			NB
Sample sequence number	T1	T2	Sample sequence number	T1	T2	Sample sequence number	T1	T2
1	78	77	1	77	77	1	76	77
2	80	81	2	81	80	2	78	80
3	81	80	3	82	79	3	80	80
4	78	81	4	80	80	4	79	80
5	78	79	5	79	79	5	77	79
6	80	81	6	81	80	6	79	81
7	83	82	7	83	82	7	82	82
8	78	78	8	78	77	8	79	79
9	80	78	9	79	79	9	79	82
10	79	81	10	78	80	10	79	79
11	77	78	11	77	79	11	78	80
12	80	80	12	79	79	12	80	80
13	80	81	13	81	79	13	80	80
14	79	79	14	79	78	14	78	79
15	77	80	15	79	80	15	79	79
16	81	82	16	81	81	16	81	79
17	78	80	17	77	79	17	76	78
18	80	81	18	81	81	18	80	82
19	81	81	19	81	80	19	82	82
20	83	81	20	83	81	20	83	83
21	80	81	21	79	80	21	80	82
22	81	80	22	80	78	22	80	81
23	78	78	23	78	80	23	77	77
24	78	80	24	80	80	24	78	80
25	80	80	25	78	80	25	81	81
26	79	82	26	79	81	26	80	82
27	77	78	27	79	80	27	77	78
28	81	81	28	81	75	28	80	80
29	83	82	29	83	79	29	82	81
30	77	77	30	77	80	30	80	80
31	80	80	31	79	80	31	80	80
32	78	80	32	78	80	32	78	80
33	77	78	33	76	81	33	77	79
34	80	81	34	79	78	34	81	79
35	82	80	35	78	78	35	81	83
36	78	80	36	77	81	36	77	78
37	77	76	37	76	78	37	78	81
37	84	84	37	80	81	37	80	80
39	77	78	39	76	81	39	77	81
40	80	82	40	79	80	40	81	81
41	82	80	41	81	80	41	81	80
42	78	81	42	83	79	42	80	82
43	80	81	43	79	80	43	80	81
44	80	81	44	80	81	44	83	84
45	78	77	45	79	80	45	76	79
46	78	80	46	78	79	46	75	80
47	81	81	47	81	81	47	78	77
48	80	81	48	81	78	48	82	85
49	76	78	49	80	81	49	79	80
50	80	81	50	76	82	50	76	79
51	81	83	51	81	82	51	80	81
52	77	79	52	81	78	52	82	80
53	80	79	53	79	81	53	79	81
54	80	82	54	78	77	54	81	81
55	78	77	55	80	80	55	80	82
56	79	81	56	80	80	56	76	79
57	82	80	57	81	80	57	80	82
58	78	81	58	80	81	58	82	82
59	78	78	59	79	80	59	78	81
60	80	82	60	77	80	60	77	81
61	82	82	61	83	82	61	81	80
62	77	80	62	78	80	62	78	79
63	80	79	63	81	79	63	80	82
64	79	81	64	83	80	64	82	81
65	77	78	65	80	82	65	79	80
66	80	81	66	82	82	66	80	80
67	82		67	81	79	67	80	81
68	78		68	78	79	68	80	81
69	77		69	79		69	80	81
70	82		70	80		70	81	81
71	77					71	83
72	81					72	79
73	81					73	78
74	79					74	80
75	80					75	77
						76	81
						77	81
						78	79
						79	80
	MB-M:mouth breathing with myofunctional treatment, MB-N:mouth breathers with no treatment,NB: nasal breathers
	T1: pre-study; T2: post-study

## Sheet: SN-GoGn (°)
	Supplementary table 6.SN-GoGn (°) data in MB-M,MB-N and NB groups for T1 and T2
MB-M			MB-N			NB
Sample sequence number	T1	T2	Sample sequence number	T1	T2	Sample sequence number	T1	T2
1	31	32	1	34	35	1	34	35
2	35	36	2	36	36	2	32	34
3	34	34	3	35	35	3	33	33
4	33	35	4	36	36	4	29	30
5	34	35	5	34	35	5	31	32
6	36	35	6	35	36	6	32	34
7	35	36	7	35	35	7	33	35
8	36	35	8	36	35	8	34	35
9	34	36	9	33	38	9	31	30
10	35	34	10	36	38	10	33	33
11	36	36	11	34	35	11	36	35
12	36	36	12	36	36	12	32	31
13	33	35	13	32	35	13	35	34
14	36	35	14	35	34	14	32	31
15	34	34	15	36	36	15	36	36
16	36	35	16	34	35	16	33	32
17	32	34	17	36	34	17	30	32
18	35	35	18	35	38	18	34	34
19	36	35	19	33	36	19	36	37
20	35	36	20	36	36	20	32	34
21	36	35	21	34	35	21	35	37
22	35	34	22	36	36	22	36	37
23	33	36	23	32	35	23	31	30
24	36	35	24	35	36	24	36	35
25	34	35	25	36	35	25	35	34
26	36	34	26	35	35	26	33	33
27	32	35	27	36	36	27	32	32
28	35	34	28	35	38	28	34	35
29	36	37	29	34	35	29	32	34
30	36	33	30	36	36	30	32	33
31	36	36	31	36	35	31	33	32
32	35	34	32	36	36	32	36	35
33	32	36	33	34	35	33	36	33
34	35	32	34	35	34	34	31	32
35	36	35	35	36	35	35	35	34
36	35	36	36	36	36	36	32	32
37	36	35	37	33	38	37	33	32
37	35	36	37	36	38	37	36	35
39	33	33	39	34	36	39	34	36
40	36	36	40	36	35	40	36	35
41	34	34	41	32	36	41	35	36
42	36	36	42	35	35	42	33	33
43	32	32	43	36	36	43	33	34
44	35	35	44	35	38	44	34	34
45	36	36	45	36	35	45	34	34
46	33	35	46	35	36	46	32	32
47	36	36	47	33	35	47	35	35
48	34	34	48	36	36	48	36	36
49	36	35	49	34	35	49	33	35
50	32	33	50	36	34	50	36	36
51	35	36	51	32	36	51	34	34
52	36	34	52	35	35	52	36	35
53	35	36	53	36	36	53	32	33
54	36	32	54	35	38	54	35	36
55	35	36	55	36	36	55	32	34
56	33	34	56	35	36	56	31	36
57	36	36	57	32	36	57	36	32
58	35	32	58	36	35	58	35	36
59	33	35	59	34	36	59	33	34
60	36	36	60	36	36	60	36	36
61	34	33	61	32	35	61	35	32
62	36	36	62	35	36	62	33	35
63	32	34	63	36	35	63	33	32
64	35	32	64	33	36	64	34	33
65	36	36	65	34	36	65	31	32
66	33	34	66	32	36	66	32	34
			67	35	35	67	31	32
			68	34	36	68	33	34
						69	32	33
						70	31	32
		MB-M:mouth breathing with myofunctional treatment, MB-N:mouth breathers with no treatment,NB: nasal breathers
			T1: pre-study; T2: post-study

## Sheet: FH-MP (°)
Supplementary table 7.FH-MP (°) data in MB-M,MB-N and NB groups for T1 and T2
MB-M			MB-N			NB
Sample sequence number	T1	T2	Sample sequence number	T1	T2	Sample sequence number	T1	T2
1	27	28	1	31	32	1	30	31
2	31	52	2	32	32	2	30	29
3	30	30	3	30	31	3	29	29
4	28	30	4	32	32	4	27	30
5	30	31	5	30	30	5	31	32
6	32	33	6	31	32	6	28	29
7	32	32	7	33	32	7	29	31
8	32	33	8	32	31	8	30	31
9	30	32	9	29	34	9	32	33
10	31	30	10	32	30	10	33	32
11	33	32	11	30	33	11	32	33
12	32	32	12	32	30	12	30	32
13	29	31	13	28	33	13	31	30
14	32	31	14	31	33	14	30	32
15	30	30	15	32	32	15	32	32
16	32	33	16	33	33	16	29	31
17	28	30	17	32	30	17	32	31
18	31	33	18	31	34	18	30	30
19	32	33	19	29	33	19	32	33
20	33	32	20	32	32	20	28	30
21	32	33	21	30	33	21	31	33
22	31	30	22	32	32	22	32	33
23	29	32	23	28	33	23	33	32
24	32	31	24	31	32	24	32	33
25	30	31	25	32	33	25	31	30
26	32	30	26	33	33	26	29	32
27	28	33	27	32	32	27	32	31
28	31	30	28	31	34	28	30	31
29	32	33	29	30	33	29	32	30
30	33	29	30	32	32	30	28	33
31	32	32	31	33	33	31	31	30
32	31	30	32	32	32	32	32	33
33	28	32	33	30	33	33	33	29
34	31	28	34	31	30	34	32	32
35	32	31	35	33	33	35	31	30
36	31	31	36	32	32	36	28	32
37	32	33	37	29	34	37	31	28
37	31	32	37	32	34	37	32	31
39	29	29	39	30	32	39	33	32
40	32	32	40	32	33	40	32	33
41	30	30	41	28	32	41	31	32
42	32	32	42	31	33	42	29	29
43	28	28	43	32	32	43	32	32
44	31	31	44	33	34	44	30	30
45	32	32	45	32	33	45	32	32
46	29	33	46	31	32	46	28	28
47	32	32	47	29	33	47	31	31
48	30	30	48	32	32	48	32	32
49	32	33	49	30	33	49	29	33
50	28	29	50	32	30	50	32	32
51	30	31	51	28	32	51	30	30
52	32	30	52	31	31	52	32	33
53	33	32	53	32	32	53	28	29
54	32	28	54	33	34	54	31	32
55	31	32	55	32	32	55	32	30
56	29	30	56	31	32	56	33	32
57	32	32	57	28	32	57	32	28
58	31	28	58	32	33	58	31	32
59	29	31	59	30	32	59	29	30
60	32	32	60	32	32	60	32	32
61	30	29	61	28	31	61	31	28
62	32	32	62	31	32	62	29	31
63	28	29	63	32	35	63	32	32
64	31	28	64	29	32	64	30	29
65	32	32	65	32	32	65	32	32
66	29	30	66	28	32	66	28	30
			67	32	31	67	31	28
			68	30	33	68	29	32
						69	32	30
						70	30	29
	MB-M:mouth breathing with myofunctional treatment, MB-N:mouth breathers with no treatment,NB: nasal breathers
	T1: pre-study; T2: post-study

## Sheet: S-Go|N-Me
Supplementary table 8.S-Go /N-Me data in MB-M,MB-N and NB groups for T1 and T2
MB-M			MB-N			NB
Sample sequence number	T1	T2	Sample sequence number	T1	T2	Sample sequence number	T1	T2
1	0.68	0.693069	1	0.640777	0.614679	1	0.7	0.715686
2	0.669811	0.685185	2	0.666667	0.645455	2	0.647059	0.686275
3	0.69	0.705882	3	0.656863	0.623853	3	0.650485	0.660194
4	0.679245	0.669725	4	0.634615	0.616822	4	0.634615	0.641509
5	0.695238	0.694444	5	0.685714	0.663636	5	0.712871	0.715686
6	0.656863	0.660377	6	0.754902	0.726415	6	0.754902	0.759615
7	0.638889	0.636364	7	0.627273	0.586207	7	0.683168	0.679612
8	0.67619	0.682243	8	0.695238	0.669725	8	0.708738	0.682243
9	0.75	0.707547	9	0.714286	0.681818	9	0.714286	0.719626
10	0.717172	0.72	10	0.70297	0.679245	10	0.68932	0.699029
11	0.647619	0.623853	11	0.62963	0.60177	11	0.62963	0.62963
12	0.719626	0.7	12	0.819149	0.777778	12	0.785714	0.79
13	0.694444	0.697248	13	0.730769	0.703704	13	0.730769	0.72381
14	0.728155	0.742857	14	0.714286	0.688073	14	0.742574	0.754902
15	0.71	0.72549	15	0.71	0.692308	15	0.71	0.705882
16	0.682243	0.688073	16	0.707547	0.681818	16	0.732673	0.745098
17	0.669903	0.685714	17	0.657143	0.648148	17	0.69697	0.7
18	0.614679	0.618182	18	0.626168	0.6	18	0.663366	0.660194
19	0.693069	0.663551	19	0.654206	0.625	19	0.705882	0.682692
20	0.72449	0.682692	20	0.673077	0.638889	20	0.764706	0.740385
21	0.672727	0.663717	21	0.660714	0.632479	21	0.707547	0.716981
22	0.693069	0.68932	22	0.673077	0.627273	22	0.68932	0.692308
23	0.653846	0.679245	23	0.685714	0.663636	23	0.707547	0.719626
24	0.66055	0.675676	24	0.733333	0.712963	24	0.696078	0.699029
25	0.675926	0.657658	25	0.683168	0.641509	25	0.663265	0.68
26	0.607477	0.614679	26	0.708738	0.682243	26	0.762376	0.754902
27	0.657143	0.660377	27	0.714286	0.681818	27	0.745098	0.757282
28	0.696078	0.701923	28	0.696078	0.654206	28	0.75	0.735294
29	0.681818	0.696429	29	0.644231	0.626168	29	0.731959	0.72
30	0.67619	0.672897	30	0.733333	0.712963	30	0.747475	0.752475
31	0.647619	0.635514	31	0.745098	0.716981	31	0.683168	0.679612
32	0.69	0.699029	32	0.681818	0.663717	32	0.690722	0.673267
33	0.62037	0.63964	33	0.67619	0.666667	33	0.679245	0.663551
34	0.679612	0.67619	34	0.657143	0.654206	34	0.742574	0.762376
35	0.68932	0.657407	35	0.663366	0.622642	35	0.72449	0.727273
36	0.704762	0.719626	36	0.648148	0.628319	36	0.634615	0.647619
37	0.707071	0.73	37	0.744681	0.704082	37	0.733333	0.745283
37	0.62963	0.633028	37	0.711538	0.678899	37	0.76	0.764706
39	0.696078	0.708738	39	0.657143	0.64486	39	0.675676	0.681416
40	0.678899	0.675676	40	0.72	0.695238	40	0.67619	0.679245
41	0.679612	0.663551	41	0.726415	0.706422	41	0.732673	0.715686
42	0.653846	0.650943	42	0.657143	0.654206	42	0.616071	0.619469
43	0.654545	0.631579	43	0.682243	0.669725	43	0.657407	0.66055
44	0.688679	0.71028	44	0.700935	0.681818	44	0.673469	0.673267
45	0.625	0.638095	45	0.644231	0.622642	45	0.740385	0.733333
46	0.669903	0.666667	46	0.6875	0.647059	46	0.72381	0.71028
47	0.717172	0.73	47	0.72381	0.703704	47	0.75	0.735294
48	0.742574	0.742574	48	0.742574	0.728155	48	0.63964	0.642857
49	0.68	0.666667	49	0.657407	0.654545	49	0.657143	0.648148
50	0.633028	0.627273	50	0.734043	0.721649	50	0.722772	0.708738
51	0.638095	0.62963	51	0.644231	0.611111	51	0.735294	0.747573
52	0.642202	0.63964	52	0.666667	0.645455	52	0.70297	0.705882
53	0.663551	0.685185	53	0.7	0.68932	53	0.641509	0.635514
54	0.74	0.735294	54	0.679245	0.63964	54	0.747573	0.740385
55	0.636364	0.649123	55	0.657143	0.627273	55	0.72381	0.716981
56	0.641509	0.64486	56	0.672897	0.651786	56	0.707547	0.700935
57	0.70297	0.67619	57	0.719626	0.681416	57	0.72449	0.727273
58	0.755102	0.75	58	0.663462	0.654206	58	0.718447	0.695238
59	0.643564	0.638095	59	0.651786	0.62931	59	0.657143	0.648148
60	0.676471	0.692308	60	0.714286	0.681818	60	0.67	0.666667
61	0.663551	0.682243	61	0.663551	0.654545	61	0.712871	0.68932
62	0.714286	0.707547	62	0.64486	0.607143	62	0.696429	0.692982
63	0.623853	0.636364	63	0.644231	0.616822	63	0.663462	0.660377
64	0.669903	0.657407	64	0.625	0.606838	64	0.632075	0.62963
65	0.663366	0.653846	65	0.666667	0.648148	65	0.699029	0.682692
66	0.619469	0.617391	66	0.72	0.704762	66	0.735849	0.706422
			67	0.650943	0.607143	67	0.682692	0.679245
			68	0.695238	0.663636	68	0.693878	0.693069
						69	0.747573	0.726415
						70	0.752475	0.737864
	MB-M:mouth breathing with myofunctional treatment, MB-N:mouth breathers with no treatment,NB: nasal breathers
	T1: pre-study; T2: post-study

## Sheet: ANS-Me|N-Me
Supplementary table 9.ANS-Me/N-Me data in MB-M,MB-N and NB groups for T1 and T2
MB-M			MB-N			NB
Sample sequence number	T1	T2	Sample sequence number	T1	T2	Sample sequence number	T1	T2
1	0.57	0.574257	1	0.543689	0.550459	1	0.58	0.578431
2	0.528302	0.537037	2	0.52381	0.536364	2	0.490196	0.5
3	0.59	0.578431	3	0.607843	0.605505	3	0.582524	0.592233
4	0.54717	0.550459	4	0.548077	0.560748	4	0.548077	0.54717
5	0.514286	0.5	5	0.495238	0.527273	5	0.514851	0.519608
6	0.54902	0.528302	6	0.54902	0.566038	6	0.54902	0.548077
7	0.527778	0.527273	7	0.481818	0.508621	7	0.524752	0.524272
8	0.514286	0.504673	8	0.542857	0.577982	8	0.456311	0.448598
9	0.54	0.509434	9	0.514286	0.536364	9	0.514286	0.514019
10	0.575758	0.57	10	0.514851	0.537736	10	0.504854	0.514563
11	0.542857	0.53211	11	0.472222	0.495575	11	0.472222	0.481481
12	0.53271	0.518182	12	0.553191	0.575758	12	0.530612	0.53
13	0.5	0.504587	13	0.519231	0.537037	13	0.519231	0.514286
14	0.533981	0.52381	14	0.533333	0.550459	14	0.554455	0.558824
15	0.57	0.558824	15	0.57	0.586538	15	0.57	0.568627
16	0.542056	0.53211	16	0.528302	0.545455	16	0.554455	0.568627
17	0.543689	0.533333	17	0.533333	0.546296	17	0.545455	0.55
18	0.522936	0.518182	18	0.53271	0.545455	18	0.524752	0.524272
19	0.613861	0.579439	19	0.485981	0.508929	19	0.509804	0.509615
20	0.612245	0.576923	20	0.576923	0.592593	20	0.568627	0.480769
21	0.527273	0.513274	21	0.517857	0.538462	21	0.462264	0.462264
22	0.534653	0.524272	22	0.509615	0.536364	22	0.485437	0.490385
23	0.548077	0.537736	23	0.495238	0.518182	23	0.490566	0.495327
24	0.522936	0.522523	24	0.533333	0.546296	24	0.529412	0.524272
25	0.518519	0.504505	25	0.524752	0.54717	25	0.571429	0.57
26	0.542056	0.541284	26	0.553398	0.542056	26	0.564356	0.568627
27	0.514286	0.518868	27	0.552381	0.536364	27	0.54902	0.543689
28	0.54902	0.548077	28	0.568627	0.560748	28	0.54	0.539216
29	0.481818	0.491071	29	0.528846	0.542056	29	0.546392	0.54
30	0.533333	0.523364	30	0.552381	0.555556	30	0.525253	0.514851
31	0.514286	0.514019	31	0.529412	0.54717	31	0.524752	0.524272
32	0.52	0.514563	32	0.509091	0.522124	32	0.57732	0.564356
33	0.518519	0.504505	33	0.542857	0.555556	33	0.537736	0.542056
34	0.514563	0.514286	34	0.552381	0.551402	34	0.554455	0.554455
35	0.524272	0.509259	35	0.554455	0.575472	35	0.55102	0.555556
36	0.533333	0.53271	36	0.527778	0.513274	36	0.509615	0.52381
37	0.575758	0.58	37	0.648936	0.642857	37	0.542857	0.54717
37	0.537037	0.541284	37	0.519231	0.541284	37	0.56	0.568627
39	0.558824	0.563107	39	0.495238	0.504673	39	0.486486	0.495575
40	0.513761	0.513514	40	0.54	0.52381	40	0.504762	0.5
41	0.495146	0.485981	41	0.556604	0.559633	41	0.514851	0.539216
42	0.557692	0.556604	42	0.514286	0.523364	42	0.473214	0.477876
43	0.490909	0.491228	43	0.523364	0.53211	43	0.518519	0.522936
44	0.528302	0.53271	44	0.53271	0.545455	44	0.581633	0.574257
45	0.509615	0.504762	45	0.596154	0.603774	45	0.538462	0.552381
46	0.563107	0.552381	46	0.5	0.487395	46	0.571429	0.579439
47	0.545455	0.54	47	0.561905	0.564815	47	0.57	0.568627
48	0.514851	0.524752	48	0.534653	0.543689	48	0.468468	0.473214
49	0.51	0.509804	49	0.518519	0.527273	49	0.533333	0.518519
50	0.486239	0.490909	50	0.606383	0.618557	50	0.524752	0.524272
51	0.552381	0.537037	51	0.538462	0.555556	51	0.460784	0.466019
52	0.495413	0.504505	52	0.533333	0.554545	52	0.534653	0.539216
53	0.53271	0.537037	53	0.57	0.582524	53	0.490566	0.495327
54	0.57	0.578431	54	0.490566	0.513514	54	0.495146	0.5
55	0.472727	0.464912	55	0.571429	0.590909	55	0.495238	0.5
56	0.54717	0.551402	56	0.542056	0.5625	56	0.509434	0.504673
57	0.534653	0.52381	57	0.542056	0.522124	57	0.571429	0.575758
58	0.571429	0.56	58	0.557692	0.579439	58	0.504854	0.504762
59	0.524752	0.514286	59	0.5	0.517241	59	0.533333	0.537037
60	0.529412	0.519231	60	0.533333	0.554545	60	0.53	0.529412
61	0.53271	0.53271	61	0.53271	0.545455	61	0.485149	0.466019
62	0.495238	0.5	62	0.514019	0.508929	62	0.482143	0.482456
63	0.559633	0.554545	63	0.576923	0.588785	63	0.5	0.5
64	0.524272	0.509259	64	0.517857	0.538462	64	0.481132	0.481481
65	0.554455	0.548077	65	0.542857	0.555556	65	0.504854	0.509615
66	0.469027	0.46087	66	0.52	0.542857	66	0.509434	0.495413
			67	0.566038	0.589286	67	0.5	0.5
			68	0.552381	0.572727	68	0.540816	0.534653
						69	0.495146	0.5
						70	0.534653	0.533981
		MB-M:mouth breathing with myofunctional treatment, MB-N:mouth breathers with no treatment,NB: nasal breathers
		T1: pre-study; T2: post-study

## Sheet: U1-NA (°)
Supplementary table 10.U1-NA (°)data in MB-M,MB-N and NB groups for T1 and T2
MB-M			MB-N			NB
Sample sequence number	T1	T2	Sample sequence number	T1	T2	Sample sequence number	T1	T2
1	30	29	1	33	34	1	25	25
2	32	30	2	32	33	2	28	28
3	31	26	3	33	33	3	30	31
4	28	25	4	32	33	4	27	26
5	37	32	5	33	35	5	28	27
6	35	31	6	32	34	6	29	30
7	30	27	7	33	35	7	30	29
8	33	30	8	33	35	8	31	31
9	37	36	9	31	31	9	29	30
10	40	37	10	33	33	10	23	23
11	39	36	11	39	41	11	29	27
12	29	26	12	31	30	12	27	28
13	36	35	13	31	32	13	30	29
14	32	30	14	30	32	14	25	25
15	35	31	15	31	30	15	26	26
16	27	26	16	31	32	16	27	26
17	36	35	17	39	40	17	29	30
18	40	36	18	40	41	18	24	24
19	32	30	19	32	33	19	26	25
20	36	35	20	36	37	20	25	26
21	37	35	21	38	40	21	28	29
22	38	35	22	39	40	22	25	24
23	30	28	23	32	31	23	30	29
24	32	28	24	33	33	24	29	30
25	37	36	25	30	32	25	33	32
26	38	37	26	31	30	26	39	38
27	39	37	27	33	35	27	29	30
28	29	27	28	39	40	28	31	32
29	36	35	29	30	30	29	26	25
30	32	31	30	31	32	30	30	29
31	35	32	31	29	30	31	29	30
32	27	26	32	34	35	32	39	38
33	36	34	33	31	32	33	26	28
34	39	36	34	39	39	34	32	30
35	32	30	35	34	35	35	36	37
36	36	35	36	30	32	36	31	30
37	37	36	37	33	30	37	36	37
37	38	35	37	35	35	37	30	32
39	30	27	39	39	40	39	27	29
40	32	30	40	32	33	40	30	31
41	37	36	41	35	35	41	29	28
42	37	34	42	32	32	42	33	32
43	39	34	43	34	34	43	36	37
44	29	24	44	32	32	44	29	30
45	36	35	45	39	39	45	31	30
46	38	34	46	32	32	46	29	31
47	30	28	47	33	34	47	36	35
48	34	31	48	34	34	48	29	29
49	37	35	49	34	34	49	32	32
50	38	36	50	35	36	50	26	28
51	39	36	51	39	38	51	36	35
52	29	25	52	33	33	52	36	35
53	36	34	53	31	32	53	35	35
54	32	30	54	36	36	54	36	36
55	35	32	55	30	31	55	30	30
56	27	25	56	34	34	56	29	28
57	33	32	57	39	39	57	33	32
58	37	32	58	33	32	58	36	37
59	37	34	59	33	32	59	28	28
60	39	36	60	32	31	60	26	24
61	29	24	61	32	33	61	36	35
62	35	33	62	33	34	62	28	30
63	38	35	63	33	34	63	27	28
64	29	24	64	39	40	64	30	30
65	34	32	65	32	33	65	29	30
66	36	33	66	31	32	66	33	32
			67	32	33	67	28	28
			68	31	32	68	34	35
						69	30	30
						70	36	37
	MB-M:mouth breathing with myofunctional treatment, MB-N:mouth breathers with no treatment,NB: nasal breathers
	T1: pre-study; T2: post-study

[truncated: 17 more sheets: U1-NA (mm), L1-NB (°), L1-NB (mm), Corpus length (mm), N-Me (mm), S-Go (mm), ANS-Me(mm), Co-Go (mm), Ramus height (mm), Overjet (mm), Overbite (mm), C-C(mm), C'- C'(mm), M-M(mm), M'- M'(mm), Sheet13, Sheet14]
